# Supplementary material for: Mapping High-Level Evidence in Neuroanesthesia: A Scoping Review of Multicenter Randomized Controlled Trials in Anesthesia for Neurosurgery
Source: J Clin Med. 2026 Mar 6;15(5):2012. doi: 10.3390/jcm15052012 (PMC12986282; doi:10.3390/jcm15052012)
Supplement: Supplementary file 1 [file jcm-15-02012-s001.zip]

Archive with 1 entries (1 files):
- jcm-4172221-supplementary.pdf
